# Supplementary material for: Impact of 4th of July Fireworks on Spatiotemporal PM2.5 Concentrations in California Based on the PurpleAir Sensor Network: Implications for Policy and Environmental Justice
Source: Int J Environ Res Public Health. 2021 May 27;18(11):5735. doi: 10.3390/ijerph18115735 (PMC8198140; doi:10.3390/ijerph18115735)
Supplement: Supplementary file 1 [file ijerph-18-05735-s001.zip]

Archive with 1 entries (1 files):
- ijerph-1160767-supplementary.pdf
